# Supplementary material for: Degradation-Suppressed Cocoonase for Investigating the Propeptide-Mediated Activation Mechanism
Source: Molecules. 2022 Nov 20;27(22):8063. doi: 10.3390/molecules27228063 (PMC9693254; doi:10.3390/molecules27228063)
Supplement: Supplementary file 1 [file molecules-27-08063-s001.zip]

Archive with 1 entries (1 files):
- molecules-2025642-supplementary.pdf
